# Supplementary material for: A meta-analysis of graft survival, patient survival and delayed graft function in first-time and repeat kidney transplants
Source: Nephrol Dial Transplant. 2025 Apr 15;40(10):1906–18. doi: 10.1093/ndt/gfaf066 (PMC12477473; doi:10.1093/ndt/gfaf066)
Supplement: gfaf066_Supplemental_Files [file gfaf066_supplemental_files.zip]

Archive with 2 entries (2 files):
- 130 Supplementary_Table_S1_(2)_(1).docx
- 130 Supplementary_Table_S2_and_S3..docx
